# Supplementary material for: The legume miR1514a modulates a NAC transcription factor transcript to trigger phasiRNA formation in response to drought
Source: J Exp Bot. 2016 Oct 7;68(8):2013–26. doi: 10.1093/jxb/erw380 (PMC5429018; doi:10.1093/jxb/erw380)
Supplement: supplementary_tables_S1_S5 [file erw380_suppl_supplementary_tables_S1_S5.xlsx]

## Sheet: Table S1
Table S1: Probability of generating phasiRNAs for NAC genes
Probability of generating phasiRNAs
Target	P - value
Phvul.010G120700.1	5.9 e-6
Phvul.010G1221000.1	N/D
TAS-3	9.16 e - 5

## Sheet: Table S2
Table S2: phasiRNAs reads derived from NAC 700 in two sRNA-seq experiments.
Identity	Sequence	Reads in deep sequence of common bean (Pelaéz et al., 2012)	Reads in deep sequencing of common bean (Nakao et al., 2006)
1	GCAGATTCCATCTGAAACTAC	901	34
2	CCAGATTCCATCTGAAACTAAG	-	7
3	GCAGATTCCATCTGAAACTATT	91	11
4	TCAGATGGAATCTGAAACCAAG	1610	2
5	CAGATTCCATCTTCTGAAACT	-	-
5a	ATTCCGAAGGATGTCTTGAAT	1001	4
5b	TCATTGAATTCATTTTTATTT	-	-
5c	AACGAGGTTCCATGTGAAGTT	-	-
5d	ACGGAGACTCTATCTGAAGAT	-	11
5e	ATGCAGGGTGTATTAACCGAA	-
5f	ACTATGCAAGCTATGCAAGCT	-	47
6	CTATTATCTGAAGCTAAGCAG	1935	13
7	GCAGATTTCATCTGAAACTAC	-	-

## Sheet: Table S3-A
Differential gene expression in STTM-1514a hairy roots
Table S3 A: Up-regulated gene list in common bean hairy roots carrying the STTM-1514a construct
ID	Func	GO	Pval	LogFC	LogCPM	FDR
Phvul.005G071400	low-molecular-weight cysteine-rich 68	GO:0006952	3.18e-23	4.09193	5.34493	7.29e-19
Phvul.010G120600	NAC transcription factor-like 9	GO:0003677,GO:0006355	8.8e-22	4.69148	4.37849	1.01e-17
Phvul.011G097800	5\'-3\' exoribonuclease 3	GO:0003676,GO:0004527,GO:0005622	1.18e-19	4.46695	3.72848	9e-16
Phvul.005G078400	Leucine-rich repeat transmembrane protein kinase	GO:0004672,GO:0005524,GO:0006468,GO:0005515	2.31e-18	2.94326	4.94312	1.33e-14
Phvul.006G170400	Dynamin related protein 4C	GO:0003924,GO:0005525	6.2e-18	4.8739	2.68307	2.84e-14
Phvul.002G198200	double-stranded RNA binding protein-related / DsRBD protein-related	GO:0003725,GO:0005622,GO:0008168,GO:0008152	7.54e-18	2.817	5.36221	2.88e-14
Phvul.009G258600	O-methyltransferase 1	GO:0008171,GO:0008168,GO:0046983	5.07e-17	3.83342	4.05986	1.66e-13
Phvul.006G127100	dicer-like 2	GO:0003676,GO:0005524,GO:0008026,GO:0004386,GO:0003723,GO:0004525,GO:0006396,GO:0005515,GO:0016891,GO:0003677,GO:0016787	7.31e-16	3.77053	4.96278	1.86e-12
Phvul.006G174000	NA	NA	1.38e-15	3.10692	3.60633	3.16e-12
Phvul.001G145700	Disease resistance-responsive (dirigent-like protein) family protein		2.41e-15	2.5689	5.51959	5.01e-12
Phvul.006G078400	Bifunctional inhibitor/lipid-transfer protein/seed storage 2S albumin superfamily protein		3.75e-14	3.35191	3.61796	7.16e-11
Phvul.006G085200	P-loop containing nucleoside triphosphate hydrolases superfamily protein	GO:0003677,GO:0005524,GO:0016787	1.1e-13	2.91622	4.8827	1.8e-10
Phvul.009G093700	RNA-dependent RNA polymerase 6	GO:0003968	9.98e-13	2.3615	4.34058	1.43e-09
Phvul.006G170200	heat shock cognate protein 70-1	GO:0000902,GO:0005524	1.21e-12	2.68717	8.77924	1.63e-09
Phvul.003G016600	RNA-dependent RNA polymerase 1	GO:0003968	1.42e-12	3.09744	5.58619	1.71e-09
Phvul.010G032400	DNA binding;ATP binding		1.37e-12	2.88552	7.49625	1.71e-09
Phvul.010G015400	delta 1-pyrroline-5-carboxylate synthase 2	GO:0016491,GO:0008152,GO:0055114,GO:0008652	1.96e-12	3.7905	4.16747	2.25e-09
Phvul.009G191900	RING/FYVE/PHD zinc finger superfamily protein	GO:0005515	4.19e-12	4.70422	2.19904	4.57e-09
Phvul.002G281600	transducin family protein / WD-40 repeat family protein	GO:0005515	9.3e-12	3.73856	2.34222	9.26e-09
Phvul.006G039800	cytochrome P450, family 83, subfamily B, polypeptide 1	GO:0005506,GO:0009055,GO:0016705,GO:0020037,GO:0055114	4.53e-11	2.15615	4.4522	3.99e-08
Phvul.003G053200	NHL domain-containing protein		4.88e-11	2.39688	6.20795	4.14e-08
Phvul.009G046800	NA	NA	9.13e-11	2.47757	3.5185	7.22e-08
Phvul.009G259500	O-methyltransferase 1	GO:0008171,GO:0008168,GO:0046983	1.35e-10	2.21062	5.59876	1.03e-07
Phvul.003G096700	drought-induced 21	GO:0006950	1.14e-09	2.47664	7.56372	7.66e-07
Phvul.003G199500	basic helix-loop-helix (bHLH) DNA-binding superfamily protein	GO:0030528,GO:0006355	2.99e-09	3.70028	1.76379	1.8e-06
Phvul.011G080800	cyclic nucleotide-gated channel 15	GO:0005216,GO:0006811,GO:0055085,GO:0016020	5.49e-09	3.20866	2.7913	2.92e-06
Phvul.011G026300	NA		8.77e-09	3.11667	2.84772	4.57e-06
Phvul.002G195700	NA	NA	9.22e-09	2.31432	3.2511	4.69e-06
Phvul.008G097000	beta glucosidase 11	GO:0004553,GO:0005975	1.89e-08	2.92599	2.33312	9e-06
Phvul.006G111800	dicer-like 2	GO:0003725,GO:0005622,GO:0003723,GO:0004525,GO:0006396,GO:0005515	2.71e-08	2.22544	4.40431	1.24e-05
Phvul.006G137200	Sec14p-like phosphatidylinositol transfer family protein		1.42e-07	8.591	1.02806	5.26e-05
Phvul.005G026800	NA	NA	1.74e-07	7.42344	0.0601925	6.12e-05
Phvul.011G098800	Aluminium activated malate transporter family protein	GO:0010044	1.71e-07	2.16786	3.07063	6.12e-05
Phvul.009G211100	Bifunctional inhibitor/lipid-transfer protein/seed storage 2S albumin superfamily protein	GO:0005199	4.92e-07	4.06581	1.20038	0.000139036
Phvul.008G080000	Leucine-rich repeat protein kinase family protein	GO:0004672,GO:0005524,GO:0006468,GO:0005515	4.87e-07	3.29381	1.7673	0.000139036
Phvul.003G206000	Calcineurin-like metallo-phosphoesterase superfamily protein	GO:0016787	5.19e-07	2.31654	2.63478	0.000143185
Phvul.009G076700	heat shock protein 70	GO:0000902,GO:0005524	8.29e-07	2.1489	3.06975	0.00020646
Phvul.011G167300	chitinase A	GO:0004553,GO:0005975	9.35e-07	2.94955	4.37621	0.000230245
Phvul.002G165800	P-loop containing nucleoside triphosphate hydrolases superfamily protein	GO:0005524	2.29e-06	3.67382	1.08574	0.000476089
Phvul.002G160800	Late embryogenesis abundant (LEA) hydroxyproline-rich glycoprotein family		3.03e-06	2.87224	1.84588	0.00056093
Phvul.006G050600	SHV3-like 1	GO:0008889,GO:0006071	3.04e-06	4.5534	0.507372	0.00056093
Phvul.009G194100	temperature-induced lipocalin	GO:0005488	3.31e-06	2.12226	4.93301	0.000596337
Phvul.006G206800	pumilio 7	GO:0003723	3.61e-06	2.29235	2.95457	0.000645838
Phvul.003G007600	AP2/B3-like transcriptional factor family protein	GO:0003677,GO:0006355	6.18e-06	2.57293	1.73708	0.0010068
Phvul.007G081200	NA	NA	7.24e-06	2.44061	1.74621	0.00114368
Phvul.006G078300	Bifunctional inhibitor/lipid-transfer protein/seed storage 2S albumin superfamily protein		9.03e-06	3.06262	2.35254	0.00136073
Phvul.003G003000	NB-ARC domain-containing disease resistance protein	GO:0043531,GO:0006915,GO:0005524	1e-05	2.54594	1.69908	0.00149199
Phvul.002G057100	MUTS-like protein 4	GO:0005524,GO:0030983,GO:0006298	1.03e-05	2.15217	2.79023	0.00152108
Phvul.006G137000	Wall-associated kinase family protein		1.21e-05	4.71389	-0.124233	0.00169226
Phvul.002G025100	ytochrome p450, family 71, subfamily B, polypeptide 11	GO:0005506,GO:0009055,GO:0016705,GO:0020037,GO:0055114	1.27e-05	2.18003	2.04855	0.00171322
Phvul.L005200	glycerol-3-phosphate acyltransferase 6	GO:0016746,GO:0008152,GO:0008415	1.73e-05	2.03144	2.36653	0.00214074
Phvul.003G185500	Cytochrome P450 superfamily protein	GO:0005506,GO:0009055,GO:0016705,GO:0020037,GO:0055114	2.03e-05	6.82404	-0.449128	0.00243103
Phvul.002G318200	Protein kinase superfamily protein	GO:0004672,GO:0005524,GO:0006468	2.53e-05	2.06493	2.1247	0.0028467
Phvul.001G048800	Protein kinase superfamily protein	GO:0004672,GO:0005524,GO:0006468	2.61e-05	3.42941	1.87496	0.00289053
Phvul.003G004300	DNAJ heat shock N-terminal domain-containing protein	GO:0031072	2.73e-05	3.08256	0.951416	0.00294993
Phvul.001G263200	Protein of unknown function (DUF 3339)		4.52e-05	3.72726	0.263472	0.00419219
Phvul.004G090100	YELLOW STRIPE like 1	GO:0055085	4.73e-05	2.13471	1.77996	0.00431454
Phvul.003G032100	Polyketide cyclase/dehydrase and lipid transport superfamily protein	GO:0006952,GO:0009607	6.9e-05	4.07907	0.115259	0.00571635
Phvul.005G015900	nodulin MtN21 /EamA-like transporter family protein	GO:0016020	7.54e-05	2.10514	1.65993	0.00603789
Phvul.006G137300	Wall-associated kinase family protein	GO:0004672,GO:0005524,GO:0006468	8.61e-05	2.63857	5.03767	0.00670986
Phvul.007G243000	basic helix-loop-helix (bHLH) DNA-binding superfamily protein	GO:0030528,GO:0006355	0.000108626	2.52626	0.777901	0.00808031

## Sheet: Table S3-B
Differential gene expression in STTM-1514a hairy roots
Table S3 B: Down regulated gene list in common bean hairy roots carrying the STTM-1514a construct
ID	Func	GO	Pval	LogFC	LogCPM	FDR
Phvul.011G059000	NA	NA	3.68e-16	-4.62557	4.6449	1.06e-12
Phvul.003G003200	Peroxidase superfamily protein	GO:0004601,GO:0020037,GO:0006979,GO:0055114	5.36e-14	-4.49563	3.96244	9.44e-11
Phvul.007G246200	dihydroflavonol 4-reductase	GO:0016491,GO:0008152,GO:0003854,GO:0016616,GO:0006694,GO:0055114,GO:0003824,GO:0050662,GO:0044237	9.75e-13	-2.9754	6.56041	1.43e-09
Phvul.011G085200	xyloglucan endotransglucosylase/hydrolase 32	GO:0004553,GO:0005975,GO:0016762,GO:0006073,GO:0005618,GO:0048046	6.21e-12	-2.13668	4.76906	6.46e-09
Phvul.006G003300	zinc transporter 5 precursor	GO:0046873,GO:0030001,GO:0055085,GO:0016020	2.99e-11	-2.12929	5.42472	2.85e-08
Phvul.001G065300	2-oxoglutarate (2OG) and Fe(II)-dependent oxygenase superfamily protein	GO:0016491,GO:0016706,GO:0055114	3.88e-11	-5.21054	3.57537	3.55e-08
Phvul.003G012600	Cupredoxin superfamily protein	GO:0005507,GO:0009055	5.12e-11	-3.41923	2.829	4.19e-08
Phvul.002G228700	lipoxygenase 3	GO:0016702,GO:0046872,GO:0055114,GO:0005515	1.98e-10	-2.17315	5.05784	1.46e-07
Phvul.007G259600	VQ motif-containing protein		3.93e-10	-3.19594	3.13704	2.81e-07
Phvul.005G109300	Major facilitator superfamily protein	GO:0005337,GO:0006810,GO:0016021,GO:0016020	1.51e-09	-2.27035	6.85561	9.9e-07
Phvul.003G003100	Peroxidase superfamily protein	GO:0004601,GO:0020037,GO:0006979,GO:0055114	1.6e-09	-3.54096	4.7083	1.02e-06
Phvul.001G128500	beta-1,3-glucanase 1	GO:0004553,GO:0005975	3.19e-09	-3.26454	7.07717	1.87e-06
Phvul.005G111500	terpene synthase 02	GO:0010333,GO:0016829,GO:0008152,GO:0000287	4.51e-09	-2.35917	5.54353	2.56e-06
Phvul.003G086700	Pollen Ole e 1 allergen and extensin family protein		4.7e-09	-2.61256	3.00971	2.56e-06
Phvul.002G170800	ribonuclease 1	GO:0003723,GO:0033897	4.65e-09	-3.12465	4.26778	2.56e-06
Phvul.011G120500	NA	NA	1.57e-08	-2.07851	3.98581	7.8e-06
Phvul.004G002800	Class I glutamine amidotransferase-like superfamily protein	GO:0016787,GO:0006541	3.34e-08	-2.74249	3.72358	1.47e-05
Phvul.010G002500	NA	NA	4.05e-08	-2.22865	5.09766	1.75e-05
Phvul.001G246300	PYR1-like 6	GO:0006952,GO:0009607	4.94e-08	-2.1657	4.59843	2.06e-05
Phvul.011G015500	NA	NA	5.5e-08	-3.40081	1.23878	2.25e-05
Phvul.009G137900	Integrase-type DNA-binding superfamily protein	GO:0003700,GO:0006355	5.89e-08	-2.7841	5.60249	2.37e-05
Phvul.007G273200	phosphate transporter 1;7	GO:0022857,GO:0055085,GO:0016021	6.68e-08	-3.87346	2.55419	2.6e-05
Phvul.006G177900	NA		1.27e-07	-2.97284	1.78696	4.77e-05
Phvul.009G030600	Major facilitator superfamily protein	GO:0022857,GO:0055085,GO:0016021	1.57e-07	-2.80051	5.54862	5.73e-05
Phvul.011G124000	ATP synthase subunit C family protein	GO:0015078,GO:0015991,GO:0033177	2.76e-07	-2.03107	3.26327	9.16e-05
Phvul.007G248500	2-oxoglutarate (2OG) and Fe(II)-dependent oxygenase superfamily protein	GO:0016491,GO:0016706,GO:0055114	3.17e-07	-2.483	2.23607	0.000100935
Phvul.006G154100	NA	NA	3.4e-07	-2.14398	5.23771	0.000106598
Phvul.003G128200	flavin-dependent monooxygenase 1	GO:0004499,GO:0050660,GO:0050661,GO:0055114,GO:0016491	3.65e-07	-2.71565	2.59811	0.000111448
Phvul.003G163400	Lactoylglutathione lyase / glyoxalase I family protein		4.19e-07	-2.48491	4.49182	0.000124689
Phvul.011G121000	NA	NA	4.83e-07	-2.22258	3.34206	0.000139036
Phvul.009G068100	S-locus lectin protein kinase family protein	GO:0004672,GO:0005524,GO:0006468,GO:0048544,GO:0005529	5.43e-07	-2.11867	4.71297	0.000146311
Phvul.010G095300	NAD(P)-binding Rossmann-fold superfamily protein	GO:0016491,GO:0008152	6.4e-07	-2.45052	2.29323	0.000166728
Phvul.003G158600	S-locus lectin protein kinase family protein	GO:0004672,GO:0005524,GO:0006468,GO:0004553,GO:0005975	6.35e-07	-2.0869	3.899	0.000166728
Phvul.011G135500	ribosomal protein L2	GO:0003735,GO:0006412,GO:0005622,GO:0005840,GO:0016740,GO:0015934,GO:0003723	6.61e-07	-4.62806	1.06341	0.000168254
Phvul.011G058900	NA	NA	6.75e-07	-3.52354	7.24124	0.000170061
Phvul.005G088400	NADH dehydrogenase 5B	GO:0008137,GO:0042773,GO:0055114	1e-06	-2.73162	1.88096	0.000242406
Phvul.005G132200	nitrate transporter 2.4	GO:0055085,GO:0016021	1.05e-06	-3.74585	5.26917	0.000250319
Phvul.011G048700	hemoglobin 1	GO:0005506,GO:0020037	1.31e-06	-2.49956	6.66682	0.000302038
Phvul.002G185300	potassium transporter 1	GO:0015079,GO:0071805,GO:0016020	1.34e-06	-2.81525	3.48397	0.000306122
Phvul.007G115400	Plant protein of unknown function (DUF247)		1.42e-06	-2.4583	2.52712	0.000322458
Phvul.001G038800	cytokinin oxidase 7	GO:0008762,GO:0016491,GO:0050660,GO:0055114,GO:0019139,GO:0009690	1.73e-06	-2.27868	4.81068	0.00037736
Phvul.004G018900	Peroxidase superfamily protein	GO:0004601,GO:0020037,GO:0006979,GO:0055114	1.73e-06	-2.13429	7.92027	0.00037736
Phvul.010G067900	with no lysine (K) kinase 5	GO:0004672,GO:0005524,GO:0006468	2.01e-06	-2.24192	2.68786	0.000429329
Phvul.001G183300	2-oxoglutarate (2OG) and Fe(II)-dependent oxygenase superfamily protein	GO:0016491,GO:0016706,GO:0055114	2.09e-06	-2.29446	4.47953	0.000442673
Phvul.008G062500	RING/U-box superfamily protein		2.13e-06	-3.08984	3.04969	0.000447216
Phvul.003G111500	allene oxide cyclase 3	GO:0016853,GO:0009507	2.31e-06	-2.334	5.34642	0.000476089
Phvul.008G001500	SAUR-like auxin-responsive protein family		2.34e-06	-2.53636	2.15897	0.000478894
Phvul.010G135500	lipoxygenase 1	GO:0016702,GO:0046872,GO:0055114,GO:0005515	2.41e-06	-2.99736	8.98127	0.000489478
Phvul.002G084300	RING/U-box superfamily protein		2.81e-06	-2.41736	3.70647	0.000547958
Phvul.011G125800	Plant mitochondrial ATPase, F0 complex, subunit 8 protein	GO:0015078,GO:0015986,GO:0000276	2.87e-06	-3.17582	1.21173	0.000547959
Phvul.008G016500	BCL-2-associated athanogene 5	GO:0005515,GO:0051087,GO:0006915	2.87e-06	-2.88509	4.60878	0.000547959
Phvul.011G056000	beta glucosidase 17	GO:0004553,GO:0005975	3.15e-06	-2.65677	1.76926	0.000575256
Phvul.008G016600	BCL-2-associated athanogene 5	GO:0005515,GO:0051087,GO:0006915	3.16e-06	-4.93153	3.49587	0.000575256
Phvul.003G269500	Disease resistance-responsive (dirigent-like protein) family protein		3.71e-06	-2.11264	5.42578	0.000658782
Phvul.008G098500	2-oxoglutarate (2OG) and Fe(II)-dependent oxygenase superfamily protein	GO:0016491,GO:0016706,GO:0055114	4.37e-06	-2.94342	7.42937	0.000752602
Phvul.011G121900	NA	NA	5.53e-06	-6.94113	-0.487262	0.000924347
Phvul.009G257400	D-arabinono-1,4-lactone oxidase family protein	GO:0008762,GO:0016491,GO:0050660,GO:0055114,GO:0003885,GO:0016020	5.83e-06	-2.18014	7.0014	0.000967893
Phvul.002G203700	NA	NA	6.57e-06	-2.14516	6.8767	0.00105304
Phvul.004G148400	NA		7.58e-06	-3.02055	3.70319	0.00118206
Phvul.002G203800	NA	NA	7.81e-06	-2.09763	7.2904	0.00120265
Phvul.003G067400	NA	NA	7.82e-06	-2.24572	5.19262	0.00120265
Phvul.003G285900	phosphoenolpyruvate carboxykinase 1	GO:0004612,GO:0005524,GO:0006094	8.94e-06	-3.67025	4.59683	0.00135713
Phvul.005G004400	FAD-binding Berberine family protein	GO:0008762,GO:0016491,GO:0050660,GO:0055114	1.07e-05	-2.18721	4.4457	0.00156376
Phvul.003G252500	Major facilitator superfamily protein	GO:0022857,GO:0055085,GO:0016021	1.24e-05	-2.71179	3.30435	0.00169226
Phvul.008G233900	plastid movement impaired 2		1.23e-05	-2.64461	6.59474	0.00169226
Phvul.003G168500	Di-haem cytochrome, transmembrane;Cytochrome b/b6, C-terminal	GO:0022904,GO:0016020	1.23e-05	-3.45161	0.433748	0.00169226
Phvul.005G097500	RING/U-box superfamily protein		1.24e-05	-2.02875	4.42477	0.00169226
Phvul.009G067800	N-terminal nucleophile aminohydrolases (Ntn hydrolases) superfamily protein	GO:0016787	1.22e-05	-3.50285	6.13928	0.00169226
Phvul.005G047900	Plant protein of unknown function (DUF946)		1.39e-05	-2.38325	7.2708	0.00181782
Phvul.006G185000	Concanavalin A-like lectin protein kinase family protein	GO:0004672,GO:0005524,GO:0006468,GO:0005488	1.55e-05	-2.22085	3.47751	0.00196789
Phvul.002G231400	HSP20-like chaperones superfamily protein		1.54e-05	-3.84115	3.12098	0.00196789
Phvul.004G013400	Protein of unknown function (DUF1645)		1.55e-05	-2.09827	3.09161	0.00196789
Phvul.002G272600	NA	NA	1.66e-05	-2.43112	2.51291	0.00207302
Phvul.002G280400	NA		1.68e-05	-3.86221	2.92811	0.00209187
Phvul.002G170200	NAC-like, activated by AP3/PI	GO:0003677,GO:0006355	1.8e-05	-2.85241	4.40472	0.00221842
Phvul.008G151400	RmlC-like cupins superfamily protein	GO:0045735	2.04e-05	-2.69374	1.50198	0.00243103
Phvul.002G117700	Auxin efflux carrier family protein	GO:0055085,GO:0016021	2.07e-05	-2.24233	7.60373	0.00245544
Phvul.002G196400	chlorophyll A/B binding protein 1	GO:0016020,GO:0009765	2.11e-05	-3.32296	4.29555	0.00247525
Phvul.008G178000	2-oxoglutarate (2OG) and Fe(II)-dependent oxygenase superfamily protein	GO:0016491,GO:0016706,GO:0055114	2.12e-05	-2.56711	4.97156	0.00247525
Phvul.007G026000	cinnamate-4-hydroxylase	GO:0005506,GO:0009055,GO:0016705,GO:0020037,GO:0055114	2.42e-05	-2.12399	5.19663	0.0027904
Phvul.007G120200	ammonium transporter 1;2	GO:0072488,GO:0016020,GO:0008519	2.44e-05	-2.76554	1.41802	0.00279521
Phvul.002G049000	gibberellin 2-oxidase 8	GO:0016491,GO:0016706,GO:0055114	2.5e-05	-5.17161	0.66983	0.00283635
Phvul.006G043100	NA		2.49e-05	-2.6997	6.60236	0.00283635
Phvul.008G244400	Leucine-rich repeat protein kinase family protein	GO:0004672,GO:0005524,GO:0006468,GO:0005515	2.71e-05	-2.47957	3.06014	0.00294604
Phvul.011G085700	structural constituent of ribosome	GO:0003735,GO:0006412,GO:0005622,GO:0005840	2.71e-05	-2.92954	2.80148	0.00294604
Phvul.008G168000	nitrate reductase 1	GO:0020037,GO:0009055,GO:0055114,GO:0016491,GO:0030151	2.9e-05	-3.66579	5.59087	0.00310103
Phvul.002G210500	white-brown complex homolog protein 11	GO:0005524,GO:0016887,GO:0016020	2.98e-05	-3.11949	1.91548	0.00313488
Phvul.008G263200	ribosomal protein S19	GO:0003735,GO:0006412,GO:0005840	2.98e-05	-8.16363	0.591312	0.00313488
Phvul.010G162200	NA		3.13e-05	-2.80468	0.622971	0.00325941
Phvul.010G088500	S-locus lectin protein kinase family protein	GO:0004672,GO:0005524,GO:0006468,GO:0048544,GO:0005529	3.68e-05	-2.75091	3.20337	0.00363808
Phvul.007G025700	carboxyesterase 17	GO:0016787,GO:0008152	3.68e-05	-2.78546	4.75205	0.00363808
Phvul.005G130900	xyloglucan endotransglucosylase/hydrolase 32	GO:0004553,GO:0005975,GO:0016762,GO:0006073,GO:0005618,GO:0048046	3.76e-05	-2.44274	1.28787	0.00370079
Phvul.002G231500	HSP20-like chaperones superfamily protein		3.84e-05	-2.91291	3.99125	0.00372752
Phvul.008G147800	RmlC-like cupins superfamily protein	GO:0045735	4.08e-05	-2.20231	7.30751	0.00391308
Phvul.011G169300	Leucine-rich repeat transmembrane protein kinase	GO:0004672,GO:0005524,GO:0006468,GO:0005515	4.12e-05	-2.01721	7.06033	0.00393483
Phvul.009G240600	NA	GO:0004553,GO:0005975	4.33e-05	-3.12188	0.81545	0.00408475
Phvul.010G151500	Galactose oxidase/kelch repeat superfamily protein	GO:0005515	4.41e-05	-3.42531	5.58553	0.00412298
Phvul.010G128400	Protein of unknown function (DUF1677)		4.49e-05	-2.04227	6.10162	0.00418086
Phvul.001G039800	17.6 kDa class II heat shock protein		4.7e-05	-5.44552	2.90634	0.00430473
Phvul.002G210400	white-brown complex homolog protein 11	GO:0005524,GO:0016887,GO:0016020	4.69e-05	-2.13123	6.01283	0.00430473
Phvul.010G002600	Plant protein of unknown function (DUF247)		4.85e-05	-3.42174	2.23277	0.00437685
Phvul.002G231600	HSP20-like chaperones superfamily protein		5.17e-05	-2.15077	3.77253	0.00458934
Phvul.004G091600	chlorophyll A/B binding protein 1	GO:0016020,GO:0009765	6.45e-05	-2.52308	1.20806	0.0053922
Phvul.003G034000	RING-H2 finger protein 2B		6.36e-05	-2.34454	2.42691	0.0053922
Phvul.004G124700	cytochrome P450, family 704, subfamily A, polypeptide 2	GO:0005506,GO:0009055,GO:0016705,GO:0020037,GO:0055114	6.35e-05	-2.60537	1.61057	0.0053922
Phvul.005G136100	NA	NA	7.02e-05	-2.9069	0.413799	0.00573604
Phvul.003G154000	Leucine-rich receptor-like protein kinase family protein	GO:0004672,GO:0005524,GO:0006468,GO:0005515	7.09e-05	-2.62711	3.52704	0.00573604
Phvul.006G111400	UDP-Glycosyltransferase superfamily protein	GO:0016758,GO:0008152	7.05e-05	-2.55314	7.20821	0.00573604
Phvul.009G040500	response to low sulfur 2		7.39e-05	-2.05132	5.02862	0.00593759
Phvul.004G044100	heat shock protein 101	GO:0005524,GO:0008134,GO:0006355,GO:0019538,GO:0016887	7.61e-05	-3.08034	4.0645	0.00607382
Phvul.003G217200	Plant invertase/pectin methylesterase inhibitor superfamily protein	GO:0004857,GO:0030599	8.19e-05	-2.58414	4.39462	0.00647214
Phvul.007G242100	Subtilisin-like serine endopeptidase family protein	GO:0004252,GO:0006508,GO:0042802,GO:0043086	9.14e-05	-3.30949	0.993034	0.0070282
Phvul.005G021700	Polyketide cyclase/dehydrase and lipid transport superfamily protein	GO:0006952,GO:0009607	0.00010224	-3.1978	0.705803	0.00775637
Phvul.007G025000	photosynthetic electron transfer D	GO:0022904,GO:0016020	0.000102804	-6.63506	-0.722035	0.00777343
Phvul.010G160900	CBL-interacting protein kinase 5	GO:0004672,GO:0005524,GO:0006468,GO:0007165,GO:0016773,GO:0009103,GO:0016020	0.000105053	-2.5267	7.24925	0.00791737
Phvul.005G036900	basic helix-loop-helix (bHLH) DNA-binding superfamily protein	GO:0030528,GO:0006355	0.00010735	-2.05758	6.95726	0.00803759
Phvul.010G066900	Peroxidase superfamily protein	GO:0004601,GO:0020037,GO:0006979,GO:0055114	0.000109241	-2.18888	3.30766	0.00809974
Phvul.001G027300	ARM repeat superfamily protein	GO:0005515	0.00011022	-2.24717	5.30027	0.00814596
Phvul.001G180400	ribosomal protein L2	GO:0003735,GO:0006412,GO:0005622,GO:0005840,GO:0016740,GO:0015934,GO:0003723	0.000112207	-2.57978	2.43664	0.00826619
Phvul.004G070000	ribosomal protein L2	GO:0003735,GO:0006412,GO:0005622,GO:0005840,GO:0016740,GO:0015934,GO:0003723	0.000118092	-2.84774	2.93439	0.00857896
Phvul.007G259500	fatty acid desaturase 2	GO:0006629,GO:0016717,GO:0055114,GO:0016491	0.000122818	-2.12423	4.80083	0.00879342
Phvul.010G117900	Basic helix-loop-helix (bHLH) DNA-binding family protein	GO:0030528,GO:0006355	0.000130425	-2.1106	4.43139	0.00919286
Phvul.002G060000	Protein of unknown function (DUF1442)		0.00013051	-2.70378	4.80433	0.00919286
Phvul.004G043900	heat shock protein 101	GO:0005524,GO:0008134,GO:0006355,GO:0016887	0.00013272	-3.60882	2.80398	0.0092706
Phvul.003G007300	Phototropic-responsive NPH3 family protein	GO:0004871,GO:0009416	0.000144183	-2.71561	0.95935	0.00990061
Phvul.004G092100	Integrase-type DNA-binding superfamily protein	GO:0003700,GO:0006355	0.000144825	-2.11455	6.92002	0.00990476
Phvul.004G036300	NB-ARC domain-containing disease resistance protein	GO:0043531,GO:0006915,GO:0005524	0.000145299	-2.89264	0.495368	0.00990758
Phvul.007G023600	Duplicated homeodomain-like superfamily protein	GO:0003677	0.000147016	-2.22263	6.37623	0.00993593
Phvul.003G246700	ASYMMETRIC LEAVES 2-like 1		0.000147902	-2.25932	1.19585	0.0099664

## Sheet: Table S3-C UP GO
Differential gene expression in STTM-1514a hairy roots
Table S3 C: CateGOrizer results for term enrichment in up-regulated genes of STTM-1514a transgenic roots
STTM Upregulated Pvalue= 1e-2
- Slimmed Category GO:0008152	metabolism
GO:0006071	glycerol metabolic process
Phvul.006G050600	SHV3-like 1
GO:0006298	mismatch repair
Phvul.002G057100	MUTS-like protein 4
- Slimmed Category GO:0016043	cell organization and biogenesis
GO:0000902	cell morphogenesis
Phvul.006G170200	heat shock cognate protein 70-1
Phvul.009G076700	heat shock protein 70
- Slimmed Category GO:0009653	morphogenesis
GO:0000902	cell morphogenesis
Phvul.006G170200	heat shock cognate protein 70-1
Phvul.009G076700	heat shock protein 70
- Slimmed Category GO:0006950	response to stress
GO:0006298	mismatch repair
Phvul.002G057100	MUTS-like protein 4
- Slimmed Category GO:0006139	nucleobase, nucleoside, nucleotide and nucleic acid metabolism
GO:0006298	mismatch repair
Phvul.002G057100	MUTS-like protein 4
- Slimmed Category GO:0006259	DNA metabolism
GO:0006298	mismatch repair
Phvul.002G057100	MUTS-like protein 4
- Slimmed Category GO:0005975	carbohydrate metabolism
GO:0006071	glycerol metabolic process
Phvul.006G050600	SHV3-like 1

## Sheet: Table S3-D DOWN GO
Differential gene expression in STTM-1514a hairy roots
Table S3 D: CateGOrizer results for term enrichment in down-regulated genes of STTM-1514a transgenic roots
STTM Downregulated Pvalue= 1e-2
- Slimmed Category GO:0008152	metabolism
GO:0006094	gluconeogenesis
Phvul.003G285900	phosphoenolpyruvate carboxykinase 1
GO:0009765	photosynthesis, light harvesting
Phvul.002G196400	chlorophyll A/B binding protein 1
Phvul.004G091600	chlorophyll A/B binding protein 1
GO:0022904	respiratory electron transport chain
Phvul.003G168500	Di-haem cytochrome, transmembrane;Cytochrome b/b6, C-terminal
Phvul.007G025000	photosynthetic electron transfer D
GO:0055114	oxidation-reduction process
Phvul.001G038800	cytokinin oxidase 7
Phvul.001G065300	2-oxoglutarate (2OG) and Fe(II)-dependent oxygenase superfamily protein
Phvul.001G183300	2-oxoglutarate (2OG) and Fe(II)-dependent oxygenase superfamily protein
Phvul.002G049000	gibberellin 2-oxidase 8
Phvul.002G228700	lipoxygenase 3
Phvul.003G003100	Peroxidase superfamily protein
Phvul.003G003200	Peroxidase superfamily protein
Phvul.003G128200	flavin-dependent monooxygenase 1
Phvul.004G018900	Peroxidase superfamily protein
Phvul.004G124700	cytochrome P450, family 704, subfamily A, polypeptide 2
Phvul.005G004400	FAD-binding Berberine family protein
Phvul.005G088400	NADH dehydrogenase 5B
Phvul.007G026000	cinnamate-4-hydroxylase
Phvul.007G246200	dihydroflavonol 4-reductase
Phvul.007G248500	2-oxoglutarate (2OG) and Fe(II)-dependent oxygenase superfamily protein
Phvul.007G259500	fatty acid desaturase 2
Phvul.008G098500	2-oxoglutarate (2OG) and Fe(II)-dependent oxygenase superfamily protein
Phvul.008G168000	nitrate reductase 1
Phvul.008G178000	2-oxoglutarate (2OG) and Fe(II)-dependent oxygenase superfamily protein
Phvul.009G257400	D-arabinono-1,4-lactone oxidase family protein
Phvul.010G066900	Peroxidase superfamily protein
Phvul.010G135500	lipoxygenase 1
- Slimmed Category GO:0006091	generation of precursor metabolites and energy
GO:0009765	photosynthesis, light harvesting
Phvul.002G196400	chlorophyll A/B binding protein 1
Phvul.004G091600	chlorophyll A/B binding protein 1
GO:0022904	respiratory electron transport chain
Phvul.003G168500	Di-haem cytochrome, transmembrane;Cytochrome b/b6, C-terminal
Phvul.007G025000	photosynthetic electron transfer D
- Slimmed Category GO:0006950	response to stress
GO:0006979	response to oxidative stress
Phvul.003G003100	Peroxidase superfamily protein
Phvul.003G003200	Peroxidase superfamily protein
Phvul.004G018900	Peroxidase superfamily protein
Phvul.010G066900	Peroxidase superfamily protein
- Slimmed Category GO:0005975	carbohydrate metabolism
GO:0006094	gluconeogenesis
Phvul.003G285900	phosphoenolpyruvate carboxykinase 1
- Slimmed Category GO:0009607	response to biotic stimulus
GO:0009607	response to biotic stimulus
Phvul.001G246300	PYR1-like 6
Phvul.005G021700	Polyketide cyclase/dehydrase and lipid transport superfamily protein

## Sheet: Table S4
Table S4: NAC-derived phasiRNA targets predicted by psRNATarget
NAC – derived phasi – RNAs predicted targets
Phasi-RNA name	Gene target and GO.	Expectation	Way to achieve the inhibition
		(E)
phasiRNA1	Phvul.003G206700.1	2	Translation
	SF56, RRM, splicing factor
	Phvul.002G330600.1	3	Clavage
	SEL1-like
Tasi-4	Phvul.007G089100.1	3	Clavage
	there are no functional annotations
Tasi-6	Phvul.005G059500.1	3	Clavage
	Peroxidase
	Phvul.005G059700.1	3	Clavage
	Peroxidase
	Phvul.006G006200.1	3	Translation
	O-metiltransferase
Tasi-A	Phvul.009G142700.1	3	Clavage
	Conserved membrane protein (DUF2044)
	Phvul.003G097700.1	3	Clavage
	Adaptor complexes medium subunit family

## Sheet: Table S5
Table S5. Primers used in this study
For qRT-PCR assays
	Forward primer (5’-3’)			Reverse primer (5’-3’)
Name	Sequence			Sequence
ACTIN 11 (Phvul.008G011000)	TGC ATA CGT TGG TGA TGA GG			AGC CTT GGG GTT AAG AGG AG
EIF4 (Phvul.004G075100)	GGT CAT TGG TCA TGT CGA CTC TGG			GCA CCC AGG CAT ACT TGA ATG ACC
SKYP 16	CAC CAG GAT GCA AAA GTG G			ATC CGC TTG TCC CTT GAA C
NAC 100 (Phvul.010G121100)	CAA ACT CCT CAT TAT CAA CC			GGG AGA ATT GAT GCA CCA AA
NAC 600 (Phvul.010G120600)	CCT TCA AGA GGT ACT TCT GC			CCC AAA TAG AAC TCA GGA ATT G
NAC 700 (Phvul.010g120700)	CTA CAC TTT CAT CAG CTA AAA TT			ATG CTT CTT CTT CTG GAG ACT G
NAC 000 (Phvul.010g121000)	CAA CAG CAG AAG GAA TTT CAT			CCT CTT GCA ATG TCT CCC AA
Phvul.011G059000	TCT CTC TCG CCT CCT ACA CC			TAC TCG AGT GAC AGG GGT GA
Phvul.003G003200	AGG GCA ATG GTG AAG ATG GG			TCC AGA AGC ACG AGT GTG TT
Phvul.006G137200	TGG AAG GTT GTG AAG CCA CT			CAG CAG GGG GTT CAG GAA AA
Phvul.006G170400	ATG TAG GTT GTA GGT TGG CGT			ATC TCC CTC AAG TGC CAT CC
Fwd_1514a	TTC ATT TTG AAA ATA GGC ATT G
UPL_RT_phasi4	GTT GGC TCT GGT GCA GGG TCC GAG GTA TTC GCA CCA GAG CCA ACC TTG GT
Fwd_SL_phasi4	TCC TTC AGA TGG AAT CTG A
UPL_RT_phasi1	GTT GGC TCT GGT GCA GGG TCC GAG GTA TTC GCA CCA GAG CCA ACG TAG TT
Fwd_SL_phasi1	TTC TGC AGA TTC CAT CTG A
UPL_RT_phasi6	GTT GGC TCT GGT GCA GGG TCC GAG GTA TTC GCA CCA GAG CCA ACC TGC TT
Fwd_SL_phasi6	TCG CGC TAT TAT CTG AAG CT
UPL_RT_tasiARF	GTT GGC TCT GGT GCA GGG TCC GAG GTA TTC GCA CCA GAG CCA ACG AGG TC
Fwd_SL_tasiARF	TCG CTT CTT GAC CTT GTA A
Fwd_phasi5	ATTCCGAAGGATGTCTTGAAT
Universal SL	GTGCAGGCTCGAGGT
For Northern blot assays
AS-miR1514a	CAATGCCTATTTTCAAAATGAA
AS-U6 snRNA	CCA ATT TTA TCG GAT GTC CCC G
For miR1514a precursor cloning and STTM constructs
pre-miR1514a (Chr03)	CACCTTGCCTACCTTCTCAC			GTGAAGGAAGATAAGACTCCC
pre-miR1514b (Chr07)	GGGTTTTGCATCTGCCATGC			GCTCAGGAGGACCTTCACGAT
STTM1514a	CACCAAGCTCAATGCCTATTTCTATCAAAATGAAGTTGTTGTTGTTATGGTCTAATTTAAATATGGTC			GAATTCTTCATTTTGATAGAAATAGGCATTGATTCTTCTTCTTTAGACCATATTTAAATTAGACC
